# Supplementary material for: Seroprevalence and Epidemiological Characteristics of Severe Fever with Thrombocytopenia Syndrome in Patients with Chronic Diseases in Korea
Source: Viruses. 2026 Feb 6;18(2):217. doi: 10.3390/v18020217 (PMC12944934; doi:10.3390/v18020217)
Supplement: Supplementary file 1 [file viruses-18-00217-s001.zip]

Archive with 1 entries (1 files):
- viruses-4088045-supplementary.pdf
